# Supplementary material for: Mutational analysis of SARS-CoV-2 variants of concern reveals key tradeoffs between receptor affinity and antibody escape
Source: PLoS Comput Biol. 2022 May 31;18(5):e1010160. doi: 10.1371/journal.pcbi.1010160 (PMC9223403; doi:10.1371/journal.pcbi.1010160)
Supplement: S1 Dataset — (CSV) [file pcbi.1010160.s009.csv]

Parental Res 1	RBD Site 1	Mut Res 1	Parental Site 2	Mut Res 2	RBD Site	Predicted ACE2	Predicted pAb escape
331	N	D	332	I	D	10.9	0.0
331	N	E	332	I	C	10.8	0.3
331	N	E	332	I	D	10.8	0.8
331	N	G	332	I	D	10.9	0.3
331	N	L	332	I	C	10.7	0.1
331	N	L	332	I	D	10.7	0.6
331	N	M	332	I	D	10.8	0.5
331	N	Q	332	I	D	10.7	0.2
331	N	T	332	I	C	10.9	0.7
331	N	T	332	I	D	10.9	1.1
331	N	T	332	I	E	11.1	0.0
331	N	T	332	I	G	11.0	0.3
331	N	T	332	I	N	11.1	0.1
331	N	T	332	I	R	11.0	0.2
331	N	T	332	I	T	11.0	0.2
331	N	A	334	N	F	10.7	1.0
331	N	A	334	N	I	10.7	2.6
331	N	A	334	N	M	10.8	1.3
331	N	A	334	N	V	10.8	1.3
331	N	D	334	N	M	10.8	1.5
331	N	D	334	N	V	10.8	1.5
331	N	E	334	N	C	10.9	0.7
331	N	E	334	N	M	10.7	2.3
331	N	E	334	N	V	10.7	2.3
331	N	G	334	N	C	10.9	0.2
331	N	G	334	N	M	10.7	1.8
331	N	G	334	N	V	10.7	1.8
331	N	H	334	N	M	10.6	1.3
331	N	H	334	N	V	10.7	1.2
331	N	K	334	N	V	10.6	0.8
331	N	L	334	N	C	10.8	0.5
331	N	M	334	N	C	10.8	0.4
331	N	M	334	N	M	10.6	2.0
331	N	M	334	N	V	10.7	1.9
331	N	Q	334	N	C	10.8	0.1
331	N	R	334	N	V	10.6	1.3
331	N	T	334	N	A	10.9	0.1
331	N	T	334	N	C	10.9	1.0
331	N	T	334	N	D	11.0	0.1
331	N	T	334	N	M	10.7	2.6
331	N	T	334	N	V	10.8	2.6
331	N	A	335	L	G	11.1	0.6
331	N	D	335	L	G	11.0	0.8
331	N	E	335	L	C	10.6	0.3
331	N	E	335	L	G	10.9	1.6
331	N	F	335	L	G	10.7	0.7
331	N	G	335	L	G	11.0	1.1
331	N	H	335	L	G	10.9	0.6
331	N	K	335	L	G	10.9	0.1
331	N	L	335	L	G	10.8	1.4
331	N	M	335	L	G	10.9	1.3
331	N	P	335	L	G	10.8	0.3
331	N	Q	335	L	G	10.8	1.0
331	N	R	335	L	G	10.9	0.7
331	N	S	335	L	G	10.8	0.7
331	N	T	335	L	C	10.7	0.7
331	N	T	335	L	G	11.0	1.9
331	N	A	337	P	C	10.8	0.4
331	N	A	337	P	Q	10.9	0.1
331	N	A	337	P	T	10.9	0.6
331	N	D	337	P	C	10.8	0.6
331	N	D	337	P	D	11.4	0.1
331	N	D	337	P	Q	10.9	0.3
331	N	D	337	P	S	10.8	0.2
331	N	D	337	P	T	10.8	0.9
331	N	E	337	P	C	10.7	1.3
331	N	E	337	P	D	11.2	0.8
331	N	E	337	P	G	10.7	0.2
331	N	E	337	P	Q	10.7	1.0
331	N	E	337	P	S	10.7	0.9
331	N	E	337	P	T	10.7	1.6
331	N	F	337	P	D	11.0	0.0
331	N	G	337	P	C	10.8	0.9
331	N	G	337	P	D	11.3	0.4
331	N	G	337	P	Q	10.8	0.6
331	N	G	337	P	S	10.8	0.5
331	N	G	337	P	T	10.8	1.2
331	N	H	337	P	C	10.7	0.3
331	N	H	337	P	Q	10.7	0.0
331	N	H	337	P	T	10.7	0.6
331	N	I	337	P	D	11.0	0.5
331	N	K	337	P	T	10.7	0.1
331	N	L	337	P	D	11.1	0.6
331	N	L	337	P	Q	10.6	0.8
331	N	M	337	P	C	10.7	1.0
331	N	M	337	P	D	11.2	0.5
331	N	M	337	P	Q	10.7	0.7
331	N	M	337	P	S	10.7	0.6
331	N	M	337	P	T	10.7	1.3
331	N	Q	337	P	D	11.2	0.3
331	N	Q	337	P	Q	10.7	0.5
331	N	Q	337	P	T	10.7	1.1
331	N	R	337	P	C	10.6	0.4
331	N	R	337	P	Q	10.7	0.1
331	N	R	337	P	S	10.7	0.0
331	N	R	337	P	T	10.7	0.7
331	N	S	337	P	Q	10.7	0.1
331	N	S	337	P	T	10.7	0.7
331	N	T	337	P	C	10.8	1.7
331	N	T	337	P	D	11.3	1.2
331	N	T	337	P	E	10.9	0.3
331	N	T	337	P	G	10.8	0.5
331	N	T	337	P	Q	10.8	1.4
331	N	T	337	P	S	10.8	1.3
331	N	T	337	P	T	10.8	2.0
331	N	V	337	P	D	11.0	0.6
331	N	Y	337	P	D	10.9	0.4
331	N	A	338	F	I	10.7	0.5
331	N	D	338	F	I	10.7	0.8
331	N	E	338	F	L	10.8	0.0
331	N	E	338	F	Y	10.7	0.1
331	N	G	338	F	I	10.6	1.1
331	N	T	338	F	I	10.7	1.9
331	N	T	338	F	L	10.9	0.4
331	N	T	338	F	Y	10.8	0.4
331	N	E	339	G	E	10.9	0.6
331	N	G	339	G	E	11.0	0.1
331	N	L	339	G	E	10.8	0.3
331	N	M	339	G	E	10.9	0.2
331	N	Q	339	G	E	10.8	0.0
331	N	T	339	G	A	11.0	0.2
331	N	T	339	G	E	11.0	0.9
331	N	T	340	E	G	10.8	0.3
331	N	T	340	E	V	10.7	0.0
331	N	A	341	V	I	11.2	0.5
331	N	A	341	V	L	11.0	0.2
331	N	A	341	V	W	10.7	1.5
331	N	C	341	V	I	10.7	0.2
331	N	D	341	V	I	11.1	0.8
331	N	D	341	V	L	10.9	0.5
331	N	D	341	V	W	10.7	1.8
331	N	E	341	V	I	11.0	1.5
331	N	E	341	V	L	10.8	1.2
331	N	F	341	V	I	10.8	0.7
331	N	G	341	V	I	11.1	1.1
331	N	G	341	V	L	10.9	0.8
331	N	G	341	V	W	10.6	2.1
331	N	H	341	V	I	11.0	0.5
331	N	H	341	V	L	10.8	0.2
331	N	I	341	V	I	10.7	1.2
331	N	K	341	V	I	11.0	0.0
331	N	L	341	V	I	10.9	1.3
331	N	L	341	V	L	10.7	1.0
331	N	M	341	V	I	11.0	1.2
331	N	M	341	V	L	10.8	0.9
331	N	P	341	V	I	10.9	0.2
331	N	Q	341	V	I	10.9	1.0
331	N	Q	341	V	L	10.7	0.7
331	N	R	341	V	I	11.0	0.6
331	N	R	341	V	L	10.8	0.3
331	N	S	341	V	I	10.9	0.6
331	N	S	341	V	L	10.7	0.3
331	N	T	341	V	I	11.1	1.9
331	N	T	341	V	L	10.9	1.6
331	N	T	341	V	W	10.6	2.9
331	N	V	341	V	I	10.7	1.2
331	N	Y	341	V	I	10.7	1.1
331	N	T	344	A	Q	10.8	0.1
331	N	T	344	A	S	10.7	0.2
331	N	D	346	R	E	11.2	0.2
331	N	D	346	R	H	11.0	0.0
331	N	D	346	R	K	10.9	0.0
331	N	D	346	R	N	11.0	0.2
331	N	E	346	R	E	11.1	1.0
331	N	E	346	R	H	10.9	0.8
331	N	E	346	R	K	10.8	0.8
331	N	E	346	R	L	10.8	0.3
331	N	E	346	R	M	10.7	0.1
331	N	E	346	R	N	10.9	0.9
331	N	E	346	R	T	11.1	0.5
331	N	E	346	R	V	11.0	0.1
331	N	E	346	R	W	10.7	0.2
331	N	F	346	R	E	10.9	0.1
331	N	F	346	R	N	10.7	0.1
331	N	G	346	R	E	11.2	0.5
331	N	G	346	R	H	10.9	0.3
331	N	G	346	R	K	10.9	0.3
331	N	G	346	R	N	11.0	0.5
331	N	G	346	R	T	11.2	0.0
331	N	I	346	R	E	10.8	0.6
331	N	I	346	R	N	10.6	0.6
331	N	I	346	R	T	10.8	0.1
331	N	L	346	R	E	11.0	0.7
331	N	L	346	R	H	10.8	0.6
331	N	L	346	R	K	10.7	0.5
331	N	L	346	R	L	10.7	0.1
331	N	L	346	R	N	10.8	0.7
331	N	L	346	R	T	11.0	0.2
331	N	M	346	R	E	11.1	0.6
331	N	M	346	R	H	10.8	0.5
331	N	M	346	R	K	10.8	0.4
331	N	M	346	R	N	10.9	0.6
331	N	M	346	R	T	11.1	0.1
331	N	Q	346	R	E	11.0	0.4
331	N	Q	346	R	H	10.8	0.2
331	N	Q	346	R	K	10.8	0.2
331	N	Q	346	R	N	10.8	0.4
331	N	R	346	R	E	11.0	0.0
331	N	R	346	R	N	10.9	0.0
331	N	S	346	R	E	11.0	0.0
331	N	T	346	R	E	11.2	1.3
331	N	T	346	R	F	11.0	0.1
331	N	T	346	R	H	10.9	1.1
331	N	T	346	R	K	10.9	1.1
331	N	T	346	R	L	10.8	0.6
331	N	T	346	R	M	10.8	0.5
331	N	T	346	R	N	11.0	1.3
331	N	T	346	R	Q	11.1	0.2
331	N	T	346	R	T	11.2	0.8
331	N	T	346	R	V	11.1	0.5
331	N	T	346	R	W	10.7	0.6
331	N	V	346	R	E	10.8	0.7
331	N	V	346	R	N	10.6	0.6
331	N	V	346	R	T	10.8	0.2
331	N	Y	346	R	E	10.8	0.5
331	N	Y	346	R	T	10.8	0.0
331	N	A	347	F	W	10.8	0.1
331	N	A	347	F	Y	10.7	0.1
331	N	D	347	F	W	10.8	0.3
331	N	E	347	F	W	10.7	1.0
331	N	G	347	F	W	10.8	0.6
331	N	H	347	F	W	10.7	0.0
331	N	M	347	F	W	10.7	0.7
331	N	R	347	F	W	10.6	0.1
331	N	T	347	F	W	10.8	1.4
331	N	A	348	A	D	10.8	0.3
331	N	A	348	A	E	10.8	0.3
331	N	A	348	A	G	10.7	0.8
331	N	A	348	A	K	11.0	0.5
331	N	D	348	A	D	10.7	0.5
331	N	D	348	A	E	10.8	0.5
331	N	D	348	A	G	10.7	1.1
331	N	D	348	A	K	10.9	0.8
331	N	E	348	A	E	10.7	1.3
331	N	E	348	A	K	10.8	1.5
331	N	E	348	A	P	11.0	0.6
331	N	E	348	A	Y	10.6	0.3
331	N	G	348	A	D	10.7	0.8
331	N	G	348	A	E	10.8	0.8
331	N	G	348	A	K	10.9	1.1
331	N	G	348	A	P	11.1	0.1
331	N	H	348	A	E	10.7	0.2
331	N	H	348	A	K	10.8	0.5
331	N	I	348	A	P	10.7	0.2
331	N	K	348	A	K	10.8	0.0
331	N	L	348	A	K	10.7	1.3
331	N	L	348	A	P	10.9	0.3
331	N	M	348	A	E	10.7	0.9
331	N	M	348	A	K	10.8	1.2
331	N	M	348	A	P	11.0	0.2
331	N	P	348	A	K	10.7	0.2
331	N	Q	348	A	K	10.7	1.0
331	N	Q	348	A	P	10.9	0.0
331	N	R	348	A	E	10.6	0.4
331	N	R	348	A	K	10.8	0.6
331	N	S	348	A	K	10.7	0.6
331	N	T	348	A	D	10.7	1.6
331	N	T	348	A	E	10.8	1.6
331	N	T	348	A	K	10.9	1.9
331	N	T	348	A	P	11.1	0.9
331	N	T	348	A	Q	10.7	0.7
331	N	T	348	A	S	10.8	0.3
331	N	T	348	A	Y	10.7	0.7
331	N	V	348	A	P	10.7	0.3
331	N	Y	348	A	P	10.7	0.1
331	N	A	352	A	D	10.8	0.7
331	N	A	352	A	E	10.9	0.2
331	N	D	352	A	D	10.7	0.9
331	N	D	352	A	E	10.9	0.5
331	N	D	352	A	S	10.8	0.2
331	N	E	352	A	E	10.7	1.2
331	N	G	352	A	D	10.7	1.2
331	N	G	352	A	E	10.8	0.8
331	N	G	352	A	Q	10.7	0.2
331	N	G	352	A	S	10.7	0.5
331	N	H	352	A	E	10.7	0.2
331	N	L	352	A	E	10.7	1.0
331	N	M	352	A	E	10.7	0.9
331	N	Q	352	A	E	10.7	0.7
331	N	R	352	A	E	10.7	0.3
331	N	S	352	A	E	10.7	0.3
331	N	T	352	A	D	10.7	2.0
331	N	T	352	A	E	10.8	1.6
331	N	T	352	A	H	10.7	0.2
331	N	T	352	A	Q	10.7	1.0
331	N	T	352	A	S	10.7	1.3
331	N	A	354	N	A	11.0	0.6
331	N	A	354	N	D	10.9	3.0
331	N	A	354	N	E	10.9	0.6
331	N	A	354	N	V	10.7	0.5
331	N	D	354	N	A	11.0	0.8
331	N	D	354	N	D	10.9	3.3
331	N	D	354	N	E	10.8	0.9
331	N	E	354	N	A	10.8	1.6
331	N	E	354	N	D	10.7	4.0
331	N	E	354	N	E	10.7	1.6
331	N	E	354	N	Q	11.0	0.5
331	N	G	354	N	A	10.9	1.1
331	N	G	354	N	D	10.8	3.6
331	N	G	354	N	E	10.8	1.2
331	N	G	354	N	Q	11.1	0.1
331	N	H	354	N	A	10.8	0.6
331	N	H	354	N	D	10.7	3.0
331	N	H	354	N	E	10.7	0.6
331	N	I	354	N	Q	10.7	0.2
331	N	K	354	N	A	10.8	0.1
331	N	K	354	N	D	10.7	2.5
331	N	K	354	N	E	10.7	0.1
331	N	L	354	N	A	10.7	1.4
331	N	L	354	N	D	10.6	3.8
331	N	L	354	N	Q	10.9	0.3
331	N	M	354	N	A	10.8	1.3
331	N	M	354	N	D	10.7	3.7
331	N	M	354	N	E	10.7	1.3
331	N	M	354	N	Q	11.0	0.2
331	N	P	354	N	A	10.7	0.3
331	N	Q	354	N	A	10.8	1.0
331	N	Q	354	N	D	10.7	3.5
331	N	Q	354	N	E	10.7	1.1
331	N	Q	354	N	Q	10.9	0.0
331	N	R	354	N	A	10.8	0.7
331	N	R	354	N	D	10.7	3.1
331	N	R	354	N	E	10.7	0.7
331	N	S	354	N	A	10.8	0.7
331	N	S	354	N	D	10.7	3.1
331	N	S	354	N	E	10.7	0.7
331	N	T	354	N	A	10.9	1.9
331	N	T	354	N	D	10.8	4.4
331	N	T	354	N	E	10.8	2.0
331	N	T	354	N	Q	11.1	0.9
331	N	T	354	N	R	11.0	0.2
331	N	V	354	N	Q	10.7	0.3
331	N	Y	354	N	Q	10.7	0.1
331	N	A	356	K	T	11.2	3.1
331	N	C	356	K	T	10.7	2.8
331	N	D	356	K	T	11.2	3.3
331	N	E	356	K	T	11.1	4.1
331	N	F	356	K	T	10.8	3.2
331	N	G	356	K	T	11.1	3.6
331	N	H	356	K	T	11.1	3.1
331	N	I	356	K	T	10.8	3.7
331	N	K	356	K	T	11.0	2.6
331	N	L	356	K	T	11.0	3.9
331	N	M	356	K	T	11.1	3.8
331	N	P	356	K	T	11.0	2.8
331	N	Q	356	K	T	11.0	3.5
331	N	R	356	K	T	11.0	3.2
331	N	S	356	K	T	11.0	3.2
331	N	T	356	K	T	11.2	4.4
331	N	V	356	K	T	10.8	3.8
331	N	Y	356	K	T	10.7	3.6
331	N	A	357	R	A	10.7	0.5
331	N	A	357	R	D	11.1	0.1
331	N	D	357	R	D	11.1	0.4
331	N	E	357	R	C	10.8	0.1
331	N	E	357	R	D	11.0	1.1
331	N	E	357	R	E	10.8	0.0
331	N	E	357	R	P	10.6	0.1
331	N	E	357	R	V	11.1	0.3
331	N	F	357	R	D	10.7	0.3
331	N	G	357	R	D	11.0	0.7
331	N	H	357	R	D	10.9	0.1
331	N	I	357	R	D	10.7	0.8
331	N	L	357	R	D	10.9	0.9
331	N	L	357	R	V	11.0	0.0
331	N	M	357	R	D	10.9	0.8
331	N	Q	357	R	D	10.9	0.6
331	N	R	357	R	D	10.9	0.2
331	N	S	357	R	D	10.9	0.2
331	N	T	357	R	C	10.9	0.5
331	N	T	357	R	D	11.0	1.5
331	N	T	357	R	E	10.9	0.4
331	N	T	357	R	P	10.7	0.4
331	N	T	357	R	V	11.2	0.6
331	N	V	357	R	D	10.7	0.8
331	N	D	358	I	L	11.1	0.0
331	N	E	358	I	L	10.9	0.8
331	N	G	358	I	L	11.0	0.3
331	N	I	358	I	L	10.7	0.4
331	N	L	358	I	L	10.8	0.5
331	N	M	358	I	L	10.9	0.4
331	N	Q	358	I	L	10.9	0.2
331	N	T	358	I	L	11.0	1.1
331	N	V	358	I	L	10.7	0.5
331	N	A	359	S	E	10.9	0.7
331	N	A	359	S	F	10.7	0.1
331	N	A	359	S	I	10.7	1.2
331	N	A	359	S	M	10.7	1.7
331	N	A	359	S	P	10.8	0.2
331	N	A	359	S	W	10.7	0.9
331	N	D	359	S	E	10.8	1.0
331	N	D	359	S	F	10.7	0.3
331	N	D	359	S	M	10.7	1.9
331	N	D	359	S	P	10.7	0.4
331	N	D	359	S	W	10.7	1.1
331	N	E	359	S	A	11.0	0.3
331	N	E	359	S	E	10.7	1.7
331	N	E	359	S	N	10.7	0.1
331	N	G	359	S	E	10.8	1.3
331	N	G	359	S	F	10.6	0.6
331	N	G	359	S	P	10.7	0.7
331	N	H	359	S	E	10.7	0.7
331	N	K	359	S	E	10.7	0.2
331	N	L	359	S	A	10.9	0.0
331	N	M	359	S	E	10.7	1.4
331	N	Q	359	S	E	10.6	1.2
331	N	R	359	S	E	10.7	0.8
331	N	S	359	S	E	10.6	0.8
331	N	T	359	S	A	11.1	0.6
331	N	T	359	S	C	10.7	0.8
331	N	T	359	S	E	10.8	2.1
331	N	T	359	S	F	10.7	1.4
331	N	T	359	S	K	10.8	0.2
331	N	T	359	S	N	10.8	0.5
331	N	T	359	S	P	10.7	1.6
331	N	T	359	S	T	11.2	0.4
331	N	A	360	N	D	11.0	1.9
331	N	D	360	N	D	10.9	2.1
331	N	D	360	N	S	10.7	0.2
331	N	E	360	N	D	10.8	2.9
331	N	G	360	N	D	10.9	2.4
331	N	G	360	N	S	10.7	0.5
331	N	H	360	N	D	10.8	1.9
331	N	K	360	N	D	10.8	1.4
331	N	L	360	N	D	10.7	2.7
331	N	M	360	N	D	10.8	2.6
331	N	P	360	N	D	10.7	1.6
331	N	Q	360	N	D	10.8	2.3
331	N	R	360	N	D	10.8	2.0
331	N	S	360	N	D	10.8	2.0
331	N	T	360	N	D	10.9	3.2
331	N	T	360	N	K	10.7	0.4
331	N	T	360	N	S	10.7	1.3
331	N	A	362	V	A	10.8	1.3
331	N	A	362	V	F	10.9	0.3
331	N	A	362	V	G	10.8	1.8
331	N	A	362	V	K	10.9	0.0
331	N	A	362	V	L	10.9	1.9
331	N	A	362	V	S	10.8	6.8
331	N	A	362	V	T	11.0	4.4
331	N	D	362	V	A	10.8	1.5
331	N	D	362	V	F	10.8	0.5
331	N	D	362	V	G	10.8	2.0
331	N	D	362	V	K	10.8	0.3
331	N	D	362	V	L	10.8	2.1
331	N	D	362	V	Q	11.0	0.1
331	N	D	362	V	S	10.7	7.0
331	N	D	362	V	T	11.0	4.6
331	N	E	362	V	A	10.7	2.3
331	N	E	362	V	D	10.7	0.2
331	N	E	362	V	E	10.6	0.6
331	N	E	362	V	F	10.7	1.3
331	N	E	362	V	I	11.1	0.5
331	N	E	362	V	K	10.7	1.0
331	N	E	362	V	L	10.7	2.9
331	N	E	362	V	M	10.9	0.6
331	N	E	362	V	Q	10.9	0.9
331	N	E	362	V	T	10.8	5.4
331	N	F	362	V	Q	10.6	0.0
331	N	G	362	V	A	10.7	1.8
331	N	G	362	V	E	10.7	0.1
331	N	G	362	V	F	10.8	0.9
331	N	G	362	V	G	10.7	2.3
331	N	G	362	V	I	11.2	0.0
331	N	G	362	V	K	10.8	0.6
331	N	G	362	V	L	10.8	2.4
331	N	G	362	V	M	11.0	0.2
331	N	G	362	V	Q	11.0	0.4
331	N	G	362	V	S	10.7	7.3
331	N	G	362	V	T	10.9	4.9
331	N	H	362	V	A	10.6	1.3
331	N	H	362	V	F	10.7	0.3
331	N	H	362	V	K	10.7	0.0
331	N	H	362	V	L	10.7	1.9
331	N	H	362	V	T	10.8	4.3
331	N	I	362	V	I	10.8	0.1
331	N	K	362	V	L	10.7	1.4
331	N	K	362	V	T	10.8	3.9
331	N	L	362	V	I	11.0	0.3
331	N	L	362	V	M	10.8	0.4
331	N	L	362	V	Q	10.8	0.7
331	N	L	362	V	T	10.8	5.1
331	N	M	362	V	A	10.6	2.0
331	N	M	362	V	F	10.7	1.0
331	N	M	362	V	I	11.1	0.2
331	N	M	362	V	K	10.7	0.7
331	N	M	362	V	L	10.7	2.6
331	N	M	362	V	M	10.9	0.3
331	N	M	362	V	Q	10.9	0.6
331	N	M	362	V	T	10.8	5.0
331	N	P	362	V	T	10.7	4.1
331	N	Q	362	V	F	10.6	0.8
331	N	Q	362	V	K	10.6	0.5
331	N	Q	362	V	M	10.8	0.1
331	N	Q	362	V	Q	10.8	0.3
331	N	Q	362	V	T	10.8	4.8
331	N	R	362	V	F	10.7	0.4
331	N	R	362	V	K	10.7	0.1
331	N	R	362	V	L	10.7	2.0
331	N	R	362	V	T	10.8	4.4
331	N	S	362	V	F	10.6	0.4
331	N	S	362	V	K	10.6	0.1
331	N	S	362	V	T	10.8	4.4
331	N	T	362	V	A	10.7	2.6
331	N	T	362	V	C	10.9	0.1
331	N	T	362	V	D	10.8	0.6
331	N	T	362	V	E	10.7	0.9
331	N	T	362	V	F	10.8	1.7
331	N	T	362	V	G	10.7	3.1
331	N	T	362	V	I	11.2	0.8
331	N	T	362	V	K	10.8	1.4
331	N	T	362	V	L	10.8	3.3
331	N	T	362	V	M	11.0	1.0
331	N	T	362	V	Q	11.0	1.2
331	N	T	362	V	R	11.0	0.3
331	N	T	362	V	S	10.7	8.1
331	N	T	362	V	T	10.9	5.7
331	N	T	362	V	Y	10.9	0.4
331	N	V	362	V	I	10.8	0.2
331	N	Y	362	V	I	10.8	0.0
331	N	E	363	A	C	10.8	0.4
331	N	E	363	A	L	10.8	0.5
331	N	E	363	A	P	10.7	0.0
331	N	E	363	A	W	11.0	0.5
331	N	G	363	A	G	10.7	0.2
331	N	G	363	A	L	10.9	0.0
331	N	G	363	A	W	11.1	0.1
331	N	I	363	A	W	10.8	0.2
331	N	L	363	A	C	10.7	0.2
331	N	L	363	A	L	10.7	0.3
331	N	L	363	A	W	10.9	0.3
331	N	M	363	A	C	10.8	0.1
331	N	M	363	A	L	10.8	0.2
331	N	M	363	A	W	11.0	0.2
331	N	T	363	A	C	10.9	0.8
331	N	T	363	A	G	10.7	1.0
331	N	T	363	A	L	10.9	0.8
331	N	T	363	A	P	10.8	0.4
331	N	T	363	A	V	11.0	0.0
331	N	T	363	A	W	11.1	0.9
331	N	V	363	A	W	10.7	0.3
331	N	Y	363	A	W	10.7	0.1
331	N	E	364	D	N	10.7	0.2
331	N	T	364	D	N	10.8	0.6
331	N	A	365	Y	F	11.3	0.3
331	N	A	365	Y	I	11.2	3.1
331	N	A	365	Y	L	11.3	5.7
331	N	A	365	Y	M	11.3	1.9
331	N	A	365	Y	V	11.0	4.2
331	N	C	365	Y	F	10.8	0.0
331	N	C	365	Y	I	10.7	2.8
331	N	C	365	Y	L	10.8	5.4
331	N	C	365	Y	M	10.8	1.6
331	N	D	365	Y	F	11.3	0.5
331	N	D	365	Y	I	11.1	3.4
331	N	D	365	Y	L	11.3	5.9
331	N	D	365	Y	M	11.2	2.1
331	N	D	365	Y	V	11.0	4.4
331	N	D	365	Y	W	11.4	0.2
331	N	E	365	Y	F	11.2	1.3
331	N	E	365	Y	I	11.0	4.1
331	N	E	365	Y	L	11.2	6.7
331	N	E	365	Y	M	11.1	2.8
331	N	E	365	Y	V	10.8	5.2
331	N	E	365	Y	W	11.3	1.0
331	N	F	365	Y	F	10.9	0.5
331	N	F	365	Y	I	10.8	3.3
331	N	F	365	Y	L	10.9	5.8
331	N	F	365	Y	M	10.9	2.0
331	N	F	365	Y	W	11.1	0.2
331	N	G	365	Y	F	11.2	0.8
331	N	G	365	Y	I	11.1	3.7
331	N	G	365	Y	L	11.2	6.2
331	N	G	365	Y	M	11.2	2.4
331	N	G	365	Y	V	10.9	4.7
331	N	G	365	Y	W	11.4	0.5
331	N	H	365	Y	F	11.2	0.3
331	N	H	365	Y	I	11.0	3.1
331	N	H	365	Y	L	11.1	5.6
331	N	H	365	Y	M	11.1	1.8
331	N	H	365	Y	V	10.8	4.1
331	N	I	365	Y	F	10.9	1.0
331	N	I	365	Y	I	10.8	3.8
331	N	I	365	Y	L	10.9	6.3
331	N	I	365	Y	M	10.8	2.5
331	N	I	365	Y	W	11.0	0.6
331	N	K	365	Y	I	11.0	2.6
331	N	K	365	Y	L	11.1	5.2
331	N	K	365	Y	M	11.1	1.4
331	N	K	365	Y	V	10.8	3.7
331	N	L	365	Y	F	11.1	1.1
331	N	L	365	Y	I	10.9	3.9
331	N	L	365	Y	L	11.1	6.4
331	N	L	365	Y	M	11.0	2.6
331	N	L	365	Y	V	10.7	4.9
331	N	L	365	Y	W	11.2	0.8
331	N	M	365	Y	F	11.2	1.0
331	N	M	365	Y	I	11.0	3.8
331	N	M	365	Y	L	11.1	6.3
331	N	M	365	Y	M	11.1	2.5
331	N	M	365	Y	V	10.8	4.8
331	N	M	365	Y	W	11.3	0.7
331	N	P	365	Y	I	10.9	2.8
331	N	P	365	Y	L	11.1	5.4
331	N	P	365	Y	M	11.0	1.5
331	N	P	365	Y	V	10.7	3.9
331	N	Q	365	Y	F	11.1	0.7
331	N	Q	365	Y	I	10.9	3.6
331	N	Q	365	Y	L	11.1	6.1
331	N	Q	365	Y	M	11.0	2.3
331	N	Q	365	Y	V	10.8	4.6
331	N	Q	365	Y	W	11.2	0.4
331	N	R	365	Y	F	11.1	0.4
331	N	R	365	Y	I	11.0	3.2
331	N	R	365	Y	L	11.1	5.7
331	N	R	365	Y	M	11.1	1.9
331	N	R	365	Y	V	10.8	4.2
331	N	R	365	Y	W	11.3	0.1
331	N	S	365	Y	F	11.1	0.4
331	N	S	365	Y	I	11.0	3.2
331	N	S	365	Y	L	11.1	5.7
331	N	S	365	Y	M	11.0	1.9
331	N	S	365	Y	V	10.8	4.2
331	N	S	365	Y	W	11.2	0.1
331	N	T	365	Y	F	11.3	1.7
331	N	T	365	Y	I	11.1	4.5
331	N	T	365	Y	L	11.2	7.0
331	N	T	365	Y	M	11.2	3.2
331	N	T	365	Y	V	10.9	5.5
331	N	T	365	Y	W	11.4	1.3
331	N	V	365	Y	F	10.9	1.0
331	N	V	365	Y	I	10.8	3.8
331	N	V	365	Y	L	10.9	6.4
331	N	V	365	Y	M	10.8	2.6
331	N	V	365	Y	W	11.0	0.7
331	N	Y	365	Y	F	10.8	0.8
331	N	Y	365	Y	I	10.7	3.7
331	N	Y	365	Y	L	10.8	6.2
331	N	Y	365	Y	M	10.8	2.4
331	N	Y	365	Y	W	11.0	0.5
331	N	A	366	S	D	11.1	0.9
331	N	A	366	S	F	10.7	1.3
331	N	A	366	S	H	10.9	0.4
331	N	A	366	S	I	10.7	2.3
331	N	A	366	S	K	10.9	0.4
331	N	A	366	S	L	10.7	3.2
331	N	A	366	S	N	10.9	1.2
331	N	A	366	S	V	10.9	1.6
331	N	A	366	S	W	10.8	0.6
331	N	D	366	S	D	11.1	1.2
331	N	D	366	S	E	11.1	0.1
331	N	D	366	S	H	10.8	0.6
331	N	D	366	S	K	10.9	0.7
331	N	D	366	S	L	10.7	3.5
331	N	D	366	S	N	10.8	1.5
331	N	D	366	S	Q	10.9	0.1
331	N	D	366	S	V	10.8	1.8
331	N	D	366	S	W	10.7	0.9
331	N	E	366	S	A	10.8	0.3
331	N	E	366	S	D	11.0	1.9
331	N	E	366	S	E	11.0	0.8
331	N	E	366	S	H	10.7	1.4
331	N	E	366	S	K	10.8	1.4
331	N	E	366	S	M	10.9	0.6
331	N	E	366	S	N	10.7	2.2
331	N	E	366	S	Q	10.8	0.9
331	N	E	366	S	V	10.7	2.6
331	N	F	366	S	D	10.7	1.1
331	N	G	366	S	D	11.0	1.5
331	N	G	366	S	E	11.1	0.4
331	N	G	366	S	H	10.8	0.9
331	N	G	366	S	K	10.9	1.0
331	N	G	366	S	M	11.0	0.1
331	N	G	366	S	N	10.8	1.8
331	N	G	366	S	Q	10.9	0.4
331	N	G	366	S	V	10.8	2.1
331	N	G	366	S	W	10.7	1.2
331	N	H	366	S	D	10.9	0.9
331	N	H	366	S	H	10.7	0.3
331	N	H	366	S	K	10.8	0.4
331	N	H	366	S	N	10.7	1.2
331	N	H	366	S	V	10.7	1.5
331	N	I	366	S	D	10.7	1.6
331	N	I	366	S	E	10.8	0.5
331	N	K	366	S	D	10.9	0.4
331	N	K	366	S	N	10.7	0.7
331	N	K	366	S	V	10.6	1.1
331	N	L	366	S	A	10.8	0.1
331	N	L	366	S	D	10.9	1.7
331	N	L	366	S	E	10.9	0.6
331	N	L	366	S	K	10.7	1.2
331	N	L	366	S	M	10.8	0.3
331	N	L	366	S	Q	10.7	0.7
331	N	M	366	S	A	10.8	0.0
331	N	M	366	S	D	10.9	1.6
331	N	M	366	S	E	11.0	0.5
331	N	M	366	S	H	10.7	1.0
331	N	M	366	S	K	10.8	1.1
331	N	M	366	S	M	10.9	0.2
331	N	M	366	S	N	10.7	1.9
331	N	M	366	S	Q	10.8	0.6
331	N	M	366	S	V	10.7	2.2
331	N	P	366	S	D	10.9	0.6
331	N	P	366	S	K	10.7	0.1
331	N	Q	366	S	D	10.9	1.4
331	N	Q	366	S	E	11.0	0.3
331	N	Q	366	S	H	10.6	0.8
331	N	Q	366	S	K	10.7	0.9
331	N	Q	366	S	M	10.8	0.0
331	N	Q	366	S	N	10.7	1.7
331	N	Q	366	S	Q	10.8	0.3
331	N	R	366	S	D	10.9	1.0
331	N	R	366	S	H	10.7	0.4
331	N	R	366	S	K	10.7	0.5
331	N	R	366	S	N	10.7	1.3
331	N	R	366	S	V	10.6	1.6
331	N	S	366	S	D	10.9	1.0
331	N	S	366	S	H	10.7	0.4
331	N	S	366	S	K	10.7	0.5
331	N	S	366	S	N	10.7	1.3
331	N	T	366	S	A	10.9	0.7
331	N	T	366	S	D	11.0	2.3
331	N	T	366	S	E	11.1	1.2
331	N	T	366	S	H	10.8	1.7
331	N	T	366	S	K	10.9	1.8
331	N	T	366	S	L	10.6	4.6
331	N	T	366	S	M	11.0	0.9
331	N	T	366	S	N	10.8	2.6
331	N	T	366	S	Q	10.9	1.2
331	N	T	366	S	V	10.8	2.9
331	N	T	366	S	W	10.7	2.0
331	N	V	366	S	D	10.7	1.6
331	N	V	366	S	E	10.8	0.5
331	N	Y	366	S	D	10.6	1.5
331	N	Y	366	S	E	10.7	0.4
331	N	A	367	V	A	11.3	1.0
331	N	A	367	V	D	11.0	2.1
331	N	A	367	V	E	11.2	1.6
331	N	A	367	V	G	10.9	0.8
331	N	A	367	V	H	10.9	0.8
331	N	A	367	V	K	11.1	2.6
331	N	A	367	V	N	11.1	0.9
331	N	A	367	V	Q	11.2	2.4
331	N	A	367	V	R	11.0	1.4
331	N	A	367	V	S	11.2	1.0
331	N	A	367	V	T	11.1	0.8
331	N	C	367	V	A	10.8	0.7
331	N	C	367	V	E	10.7	1.3
331	N	C	367	V	K	10.6	2.3
331	N	C	367	V	N	10.6	0.6
331	N	C	367	V	Q	10.7	2.1
331	N	C	367	V	S	10.6	0.7
331	N	C	367	V	T	10.6	0.5
331	N	D	367	V	A	11.2	1.3
331	N	D	367	V	D	10.9	2.3
331	N	D	367	V	E	11.1	1.8
331	N	D	367	V	G	10.9	1.0
331	N	D	367	V	H	10.8	1.0
331	N	D	367	V	K	11.1	2.8
331	N	D	367	V	N	11.1	1.2
331	N	D	367	V	P	10.9	0.1
331	N	D	367	V	Q	11.2	2.6
331	N	D	367	V	R	10.9	1.7
331	N	D	367	V	S	11.1	1.2
331	N	D	367	V	T	11.1	1.0
331	N	E	367	V	A	11.1	2.0
331	N	E	367	V	D	10.8	3.1
331	N	E	367	V	E	11.0	2.6
331	N	E	367	V	G	10.7	1.8
331	N	E	367	V	H	10.7	1.8
331	N	E	367	V	K	11.0	3.6
331	N	E	367	V	L	10.9	0.3
331	N	E	367	V	M	10.8	0.7
331	N	E	367	V	N	11.0	1.9
331	N	E	367	V	P	10.7	0.8
331	N	E	367	V	Q	11.0	3.3
331	N	E	367	V	R	10.8	2.4
331	N	E	367	V	S	11.0	2.0
331	N	E	367	V	T	11.0	1.7
331	N	E	367	V	Y	10.8	0.2
331	N	F	367	V	A	10.9	1.2
331	N	F	367	V	E	10.8	1.8
331	N	F	367	V	K	10.7	2.8
331	N	F	367	V	N	10.7	1.1
331	N	F	367	V	Q	10.8	2.5
331	N	F	367	V	S	10.8	1.1
331	N	F	367	V	T	10.7	0.9
331	N	G	367	V	A	11.2	1.6
331	N	G	367	V	C	10.7	0.2
331	N	G	367	V	D	10.9	2.6
331	N	G	367	V	E	11.1	2.1
331	N	G	367	V	G	10.8	1.3
331	N	G	367	V	H	10.8	1.3
331	N	G	367	V	K	11.1	3.1
331	N	G	367	V	M	10.9	0.2
331	N	G	367	V	N	11.1	1.5
331	N	G	367	V	P	10.8	0.4
331	N	G	367	V	Q	11.1	2.9
331	N	G	367	V	R	10.9	2.0
331	N	G	367	V	S	11.1	1.5
331	N	G	367	V	T	11.0	1.3
331	N	H	367	V	A	11.1	1.0
331	N	H	367	V	D	10.8	2.1
331	N	H	367	V	E	11.0	1.6
331	N	H	367	V	G	10.7	0.8
331	N	H	367	V	H	10.7	0.8
331	N	H	367	V	K	11.0	2.6
331	N	H	367	V	N	11.0	0.9
331	N	H	367	V	Q	11.0	2.3
331	N	H	367	V	R	10.8	1.4
331	N	H	367	V	S	11.0	0.9
331	N	H	367	V	T	11.0	0.7
331	N	I	367	V	A	10.8	1.7
331	N	I	367	V	E	10.7	2.3
331	N	I	367	V	K	10.7	3.3
331	N	I	367	V	N	10.7	1.6
331	N	I	367	V	Q	10.8	3.0
331	N	I	367	V	S	10.7	1.6
331	N	I	367	V	T	10.7	1.4
331	N	K	367	V	A	11.1	0.5
331	N	K	367	V	D	10.8	1.6
331	N	K	367	V	E	11.0	1.1
331	N	K	367	V	G	10.7	0.3
331	N	K	367	V	H	10.7	0.3
331	N	K	367	V	K	10.9	2.1
331	N	K	367	V	N	10.9	0.4
331	N	K	367	V	Q	11.0	1.9
331	N	K	367	V	R	10.8	0.9
331	N	K	367	V	S	10.9	0.5
331	N	K	367	V	T	10.9	0.3
331	N	L	367	V	A	11.0	1.8
331	N	L	367	V	D	10.7	2.9
331	N	L	367	V	E	10.9	2.4
331	N	L	367	V	G	10.6	1.6
331	N	L	367	V	K	10.9	3.4
331	N	L	367	V	L	10.8	0.1
331	N	L	367	V	M	10.7	0.5
331	N	L	367	V	N	10.9	1.7
331	N	L	367	V	P	10.7	0.6
331	N	L	367	V	Q	11.0	3.1
331	N	L	367	V	R	10.7	2.2
331	N	L	367	V	S	10.9	1.7
331	N	L	367	V	T	10.9	1.5
331	N	M	367	V	A	11.1	1.7
331	N	M	367	V	D	10.8	2.8
331	N	M	367	V	E	11.0	2.3
331	N	M	367	V	G	10.7	1.5
331	N	M	367	V	H	10.7	1.5
331	N	M	367	V	K	11.0	3.3
331	N	M	367	V	L	10.9	0.0
331	N	M	367	V	M	10.8	0.4
331	N	M	367	V	N	11.0	1.6
331	N	M	367	V	P	10.7	0.5
331	N	M	367	V	Q	11.0	3.0
331	N	M	367	V	R	10.8	2.1
331	N	M	367	V	S	11.0	1.6
331	N	M	367	V	T	11.0	1.4
331	N	P	367	V	A	11.0	0.7
331	N	P	367	V	D	10.7	1.8
331	N	P	367	V	E	10.9	1.3
331	N	P	367	V	G	10.6	0.5
331	N	P	367	V	K	10.9	2.3
331	N	P	367	V	N	10.9	0.6
331	N	P	367	V	Q	10.9	2.1
331	N	P	367	V	R	10.7	1.1
331	N	P	367	V	S	10.9	0.7
331	N	P	367	V	T	10.9	0.4
331	N	Q	367	V	A	11.0	1.5
331	N	Q	367	V	D	10.7	2.5
331	N	Q	367	V	E	10.9	2.0
331	N	Q	367	V	G	10.7	1.2
331	N	Q	367	V	H	10.6	1.2
331	N	Q	367	V	K	10.9	3.1
331	N	Q	367	V	M	10.7	0.1
331	N	Q	367	V	N	10.9	1.4
331	N	Q	367	V	P	10.7	0.3
331	N	Q	367	V	Q	11.0	2.8
331	N	Q	367	V	R	10.8	1.9
331	N	Q	367	V	S	10.9	1.4
331	N	Q	367	V	T	10.9	1.2
331	N	R	367	V	A	11.1	1.1
331	N	R	367	V	D	10.8	2.2
331	N	R	367	V	E	11.0	1.7
331	N	R	367	V	G	10.7	0.9
331	N	R	367	V	H	10.7	0.9
331	N	R	367	V	K	10.9	2.7
331	N	R	367	V	N	10.9	1.0
331	N	R	367	V	Q	11.0	2.4
331	N	R	367	V	R	10.8	1.5
331	N	R	367	V	S	10.9	1.1
331	N	R	367	V	T	10.9	0.8
331	N	S	367	V	A	11.0	1.1
331	N	S	367	V	D	10.7	2.2
331	N	S	367	V	E	10.9	1.7
331	N	S	367	V	G	10.7	0.9
331	N	S	367	V	H	10.6	0.9
331	N	S	367	V	K	10.9	2.7
331	N	S	367	V	N	10.9	1.0
331	N	S	367	V	Q	11.0	2.4
331	N	S	367	V	R	10.8	1.5
331	N	S	367	V	S	10.9	1.0
331	N	S	367	V	T	10.9	0.8
331	N	T	367	V	A	11.2	2.4
331	N	T	367	V	C	10.7	1.0
331	N	T	367	V	D	10.9	3.4
331	N	T	367	V	E	11.1	2.9
331	N	T	367	V	G	10.8	2.1
331	N	T	367	V	H	10.8	2.1
331	N	T	367	V	I	11.0	0.0
331	N	T	367	V	K	11.1	4.0
331	N	T	367	V	L	11.0	0.7
331	N	T	367	V	M	10.9	1.0
331	N	T	367	V	N	11.1	2.3
331	N	T	367	V	P	10.8	1.2
331	N	T	367	V	Q	11.1	3.7
331	N	T	367	V	R	10.9	2.8
331	N	T	367	V	S	11.1	2.3
331	N	T	367	V	T	11.1	2.1
331	N	T	367	V	W	11.2	0.3
331	N	T	367	V	Y	10.9	0.6
331	N	V	367	V	A	10.8	1.8
331	N	V	367	V	E	10.7	2.3
331	N	V	367	V	K	10.7	3.3
331	N	V	367	V	L	10.6	0.0
331	N	V	367	V	N	10.7	1.7
331	N	V	367	V	Q	10.8	3.1
331	N	V	367	V	S	10.7	1.7
331	N	V	367	V	T	10.7	1.5
331	N	Y	367	V	A	10.8	1.6
331	N	Y	367	V	E	10.7	2.1
331	N	Y	367	V	K	10.7	3.2
331	N	Y	367	V	N	10.7	1.5
331	N	Y	367	V	Q	10.7	2.9
331	N	Y	367	V	S	10.7	1.5
331	N	Y	367	V	T	10.6	1.3
331	N	A	368	L	M	10.8	0.8
331	N	D	368	L	M	10.7	1.0
331	N	E	368	L	F	10.7	0.0
331	N	G	368	L	M	10.7	1.3
331	N	T	368	L	F	10.8	0.4
331	N	T	368	L	M	10.7	2.1
331	N	A	369	Y	A	11.1	1.8
331	N	A	369	Y	C	10.8	1.8
331	N	A	369	Y	D	10.7	4.1
331	N	A	369	Y	E	10.9	2.5
331	N	A	369	Y	F	10.9	1.1
331	N	A	369	Y	G	10.7	2.2
331	N	A	369	Y	H	10.9	1.5
331	N	A	369	Y	I	10.8	0.2
331	N	A	369	Y	K	11.0	3.9
331	N	A	369	Y	L	11.2	1.0
331	N	A	369	Y	M	11.1	0.5
331	N	A	369	Y	N	10.8	11.4
331	N	A	369	Y	P	10.9	2.8
331	N	A	369	Y	Q	10.9	2.1
331	N	A	369	Y	R	11.0	1.4
331	N	A	369	Y	S	10.7	2.6
331	N	A	369	Y	T	11.1	1.8
331	N	A	369	Y	V	11.2	0.7
331	N	C	369	Y	A	10.6	1.5
331	N	C	369	Y	L	10.7	0.7
331	N	C	369	Y	M	10.6	0.2
331	N	C	369	Y	V	10.7	0.4
331	N	D	369	Y	A	11.1	2.0
331	N	D	369	Y	C	10.8	2.0
331	N	D	369	Y	D	10.6	4.4
331	N	D	369	Y	E	10.8	2.7
331	N	D	369	Y	F	10.8	1.4
331	N	D	369	Y	G	10.7	2.4
331	N	D	369	Y	H	10.8	1.7
331	N	D	369	Y	I	10.8	0.5
331	N	D	369	Y	K	10.9	4.1
331	N	D	369	Y	L	11.1	1.2
331	N	D	369	Y	M	11.1	0.7
331	N	D	369	Y	N	10.7	11.7
331	N	D	369	Y	P	10.9	3.0
331	N	D	369	Y	Q	10.9	2.4
331	N	D	369	Y	R	11.0	1.7
331	N	D	369	Y	S	10.7	2.9
331	N	D	369	Y	T	11.1	2.0
331	N	D	369	Y	V	11.1	0.9
331	N	D	369	Y	W	11.1	0.1
331	N	E	369	Y	A	11.0	2.8
331	N	E	369	Y	C	10.7	2.8
331	N	E	369	Y	E	10.7	3.4
331	N	E	369	Y	F	10.7	2.1
331	N	E	369	Y	H	10.7	2.5
331	N	E	369	Y	I	10.7	1.2
331	N	E	369	Y	K	10.8	4.8
331	N	E	369	Y	L	11.0	2.0
331	N	E	369	Y	M	11.0	1.5
331	N	E	369	Y	P	10.7	3.8
331	N	E	369	Y	Q	10.8	3.1
331	N	E	369	Y	R	10.9	2.4
331	N	E	369	Y	T	11.0	2.8
331	N	E	369	Y	V	11.0	1.7
331	N	E	369	Y	W	10.9	0.9
331	N	F	369	Y	A	10.7	1.9
331	N	F	369	Y	L	10.8	1.2
331	N	F	369	Y	M	10.7	0.6
331	N	F	369	Y	T	10.7	1.9
331	N	F	369	Y	V	10.8	0.9
331	N	F	369	Y	W	10.7	0.1
331	N	G	369	Y	A	11.0	2.3
331	N	G	369	Y	C	10.7	2.4
331	N	G	369	Y	E	10.8	3.0
331	N	G	369	Y	F	10.8	1.7
331	N	G	369	Y	G	10.6	2.7
331	N	G	369	Y	H	10.8	2.0
331	N	G	369	Y	I	10.8	0.8
331	N	G	369	Y	K	10.9	4.4
331	N	G	369	Y	L	11.1	1.6
331	N	G	369	Y	M	11.1	1.0
331	N	G	369	Y	N	10.7	12.0
331	N	G	369	Y	P	10.8	3.3
331	N	G	369	Y	Q	10.8	2.7
331	N	G	369	Y	R	10.9	2.0
331	N	G	369	Y	S	10.7	3.2
331	N	G	369	Y	T	11.0	2.3
331	N	G	369	Y	V	11.1	1.2
331	N	G	369	Y	W	11.0	0.4
331	N	H	369	Y	A	10.9	1.8
331	N	H	369	Y	C	10.6	1.8
331	N	H	369	Y	E	10.7	2.4
331	N	H	369	Y	F	10.7	1.1
331	N	H	369	Y	H	10.7	1.5
331	N	H	369	Y	I	10.7	0.2
331	N	H	369	Y	K	10.8	3.8
331	N	H	369	Y	L	11.0	1.0
331	N	H	369	Y	M	11.0	0.4
331	N	H	369	Y	P	10.7	2.8
331	N	H	369	Y	Q	10.7	2.1
331	N	H	369	Y	R	10.8	1.4
331	N	H	369	Y	T	10.9	1.7
331	N	H	369	Y	V	11.0	0.7
331	N	I	369	Y	A	10.7	2.4
331	N	I	369	Y	L	10.7	1.7
331	N	I	369	Y	M	10.7	1.1
331	N	I	369	Y	T	10.7	2.4
331	N	I	369	Y	V	10.7	1.4
331	N	I	369	Y	W	10.7	0.5
331	N	K	369	Y	A	10.9	1.3
331	N	K	369	Y	E	10.7	2.0
331	N	K	369	Y	F	10.7	0.6
331	N	K	369	Y	H	10.7	1.0
331	N	K	369	Y	K	10.8	3.4
331	N	K	369	Y	L	11.0	0.5
331	N	K	369	Y	P	10.7	2.3
331	N	K	369	Y	Q	10.7	1.6
331	N	K	369	Y	R	10.8	0.9
331	N	K	369	Y	T	10.9	1.3
331	N	K	369	Y	V	11.0	0.2
331	N	L	369	Y	A	10.9	2.5
331	N	L	369	Y	K	10.7	4.6
331	N	L	369	Y	L	10.9	1.8
331	N	L	369	Y	M	10.9	1.2
331	N	L	369	Y	P	10.7	3.6
331	N	L	369	Y	Q	10.7	2.9
331	N	L	369	Y	R	10.8	2.2
331	N	L	369	Y	T	10.9	2.5
331	N	L	369	Y	V	10.9	1.5
331	N	L	369	Y	W	10.8	0.7
331	N	M	369	Y	A	10.9	2.4
331	N	M	369	Y	C	10.6	2.5
331	N	M	369	Y	E	10.7	3.1
331	N	M	369	Y	F	10.7	1.8
331	N	M	369	Y	H	10.7	2.2
331	N	M	369	Y	I	10.7	0.9
331	N	M	369	Y	K	10.8	4.5
331	N	M	369	Y	L	11.0	1.7
331	N	M	369	Y	M	11.0	1.1
331	N	M	369	Y	P	10.7	3.5
331	N	M	369	Y	Q	10.7	2.8
331	N	M	369	Y	R	10.8	2.1
331	N	M	369	Y	T	10.9	2.4
331	N	M	369	Y	V	11.0	1.4
331	N	M	369	Y	W	10.9	0.6
331	N	P	369	Y	A	10.9	1.5
331	N	P	369	Y	K	10.7	3.6
331	N	P	369	Y	L	10.9	0.7
331	N	P	369	Y	M	10.9	0.2
331	N	P	369	Y	P	10.7	2.5
331	N	P	369	Y	Q	10.7	1.8
331	N	P	369	Y	R	10.8	1.1
331	N	P	369	Y	T	10.9	1.5
331	N	P	369	Y	V	10.9	0.4
331	N	Q	369	Y	A	10.9	2.2
331	N	Q	369	Y	F	10.6	1.6
331	N	Q	369	Y	K	10.7	4.3
331	N	Q	369	Y	L	10.9	1.5
331	N	Q	369	Y	M	10.9	0.9
331	N	Q	369	Y	P	10.7	3.3
331	N	Q	369	Y	Q	10.7	2.6
331	N	Q	369	Y	R	10.8	1.9
331	N	Q	369	Y	T	10.9	2.2
331	N	Q	369	Y	V	10.9	1.1
331	N	Q	369	Y	W	10.9	0.3
331	N	R	369	Y	A	10.9	1.9
331	N	R	369	Y	E	10.7	2.5
331	N	R	369	Y	F	10.7	1.2
331	N	R	369	Y	H	10.7	1.6
331	N	R	369	Y	I	10.6	0.3
331	N	R	369	Y	K	10.8	3.9
331	N	R	369	Y	L	11.0	1.1
331	N	R	369	Y	M	10.9	0.5
331	N	R	369	Y	P	10.7	2.9
331	N	R	369	Y	Q	10.7	2.2
331	N	R	369	Y	R	10.8	1.5
331	N	R	369	Y	T	10.9	1.8
331	N	R	369	Y	V	11.0	0.8
331	N	S	369	Y	A	10.9	1.9
331	N	S	369	Y	F	10.6	1.2
331	N	S	369	Y	K	10.7	3.9
331	N	S	369	Y	L	10.9	1.1
331	N	S	369	Y	M	10.9	0.5
331	N	S	369	Y	P	10.7	2.9
331	N	S	369	Y	Q	10.7	2.2
331	N	S	369	Y	R	10.8	1.5
331	N	S	369	Y	T	10.9	1.8
331	N	S	369	Y	V	10.9	0.8
331	N	T	369	Y	A	11.0	3.1
331	N	T	369	Y	C	10.7	3.2
331	N	T	369	Y	E	10.8	3.8
331	N	T	369	Y	F	10.8	2.5
331	N	T	369	Y	G	10.7	3.6
331	N	T	369	Y	H	10.8	2.9
331	N	T	369	Y	I	10.8	1.6
331	N	T	369	Y	K	10.9	5.2
331	N	T	369	Y	L	11.1	2.4
331	N	T	369	Y	M	11.1	1.8
331	N	T	369	Y	N	10.7	12.8
331	N	T	369	Y	P	10.8	4.2
331	N	T	369	Y	Q	10.8	3.5
331	N	T	369	Y	R	10.9	2.8
331	N	T	369	Y	S	10.7	4.0
331	N	T	369	Y	T	11.0	3.1
331	N	T	369	Y	V	11.1	2.1
331	N	T	369	Y	W	11.0	1.2
331	N	V	369	Y	A	10.7	2.5
331	N	V	369	Y	L	10.7	1.7
331	N	V	369	Y	M	10.7	1.2
331	N	V	369	Y	T	10.7	2.5
331	N	V	369	Y	V	10.7	1.4
331	N	V	369	Y	W	10.7	0.6
331	N	Y	369	Y	A	10.6	2.3
331	N	Y	369	Y	L	10.7	1.6
331	N	Y	369	Y	M	10.7	1.0
331	N	Y	369	Y	T	10.6	2.3
331	N	Y	369	Y	V	10.7	1.2
331	N	A	370	N	D	10.7	0.3
331	N	A	370	N	P	10.7	3.2
331	N	D	370	N	D	10.7	0.5
331	N	D	370	N	P	10.7	3.5
331	N	G	370	N	D	10.6	0.8
331	N	T	370	N	D	10.7	1.6
331	N	T	370	N	G	10.7	0.6
331	N	A	371	S	N	11.4	0.2
331	N	A	371	S	P	10.8	0.3
331	N	D	371	S	N	11.4	0.4
331	N	D	371	S	P	10.7	0.5
331	N	E	371	S	E	10.7	0.0
331	N	E	371	S	G	10.7	0.6
331	N	E	371	S	N	11.3	1.2
331	N	F	371	S	N	11.0	0.4
331	N	G	371	S	G	10.7	0.1
331	N	G	371	S	N	11.4	0.8
331	N	G	371	S	P	10.7	0.8
331	N	H	371	S	N	11.3	0.2
331	N	I	371	S	N	11.0	0.9
331	N	L	371	S	N	11.2	1.0
331	N	M	371	S	G	10.6	0.3
331	N	M	371	S	N	11.3	0.9
331	N	Q	371	S	N	11.2	0.7
331	N	R	371	S	N	11.2	0.3
331	N	S	371	S	N	11.2	0.3
331	N	T	371	S	A	10.9	0.4
331	N	T	371	S	E	10.8	0.4
331	N	T	371	S	G	10.7	0.9
331	N	T	371	S	L	10.8	0.3
331	N	T	371	S	N	11.4	1.6
331	N	T	371	S	P	10.7	1.6
331	N	V	371	S	N	11.0	0.9
331	N	Y	371	S	N	11.0	0.8
331	N	A	372	A	G	11.2	0.0
331	N	A	372	A	S	11.0	3.4
331	N	A	372	A	T	10.8	4.7
331	N	D	372	A	G	11.1	0.2
331	N	D	372	A	S	10.9	3.6
331	N	D	372	A	T	10.8	4.9
331	N	E	372	A	G	11.0	1.0
331	N	E	372	A	K	11.0	0.0
331	N	E	372	A	S	10.8	4.4
331	N	E	372	A	T	10.7	5.7
331	N	F	372	A	G	10.8	0.2
331	N	G	372	A	G	11.1	0.6
331	N	G	372	A	S	10.9	3.9
331	N	G	372	A	T	10.8	5.2
331	N	H	372	A	S	10.8	3.4
331	N	H	372	A	T	10.7	4.7
331	N	I	372	A	G	10.7	0.7
331	N	K	372	A	S	10.8	2.9
331	N	K	372	A	T	10.6	4.2
331	N	L	372	A	G	10.9	0.8
331	N	L	372	A	S	10.7	4.2
331	N	M	372	A	G	11.0	0.7
331	N	M	372	A	S	10.8	4.1
331	N	M	372	A	T	10.7	5.4
331	N	P	372	A	S	10.7	3.1
331	N	Q	372	A	G	10.9	0.5
331	N	Q	372	A	S	10.7	3.9
331	N	R	372	A	G	11.0	0.1
331	N	R	372	A	S	10.8	3.5
331	N	R	372	A	T	10.6	4.8
331	N	S	372	A	G	10.9	0.1
331	N	S	372	A	S	10.7	3.5
331	N	T	372	A	D	11.1	0.1
331	N	T	372	A	G	11.1	1.4
331	N	T	372	A	K	11.1	0.4
331	N	T	372	A	S	10.9	4.8
331	N	T	372	A	T	10.8	6.0
331	N	V	372	A	G	10.7	0.7
331	N	Y	372	A	G	10.7	0.6
331	N	A	373	S	N	11.0	3.9
331	N	A	373	S	P	11.1	0.5
331	N	D	373	S	N	11.0	4.1
331	N	D	373	S	P	11.0	0.7
331	N	E	373	S	D	10.9	0.3
331	N	E	373	S	E	10.7	0.5
331	N	E	373	S	G	10.7	0.2
331	N	E	373	S	K	11.0	0.4
331	N	E	373	S	N	10.9	4.9
331	N	E	373	S	P	10.9	1.5
331	N	E	373	S	Q	11.1	0.3
331	N	E	373	S	R	11.0	0.3
331	N	F	373	S	N	10.6	4.1
331	N	F	373	S	P	10.7	0.6
331	N	G	373	S	E	10.8	0.0
331	N	G	373	S	N	11.0	4.4
331	N	G	373	S	P	11.0	1.0
331	N	H	373	S	N	10.9	3.9
331	N	H	373	S	P	10.9	0.5
331	N	I	373	S	K	10.7	0.1
331	N	K	373	S	N	10.8	3.4
331	N	L	373	S	D	10.9	0.0
331	N	L	373	S	K	10.9	0.2
331	N	L	373	S	N	10.8	4.7
331	N	L	373	S	P	10.8	1.2
331	N	L	373	S	Q	11.0	0.0
331	N	L	373	S	R	10.9	0.0
331	N	M	373	S	E	10.7	0.1
331	N	M	373	S	K	11.0	0.1
331	N	M	373	S	N	10.9	4.6
331	N	M	373	S	P	10.9	1.1
331	N	P	373	S	N	10.8	3.6
331	N	P	373	S	P	10.8	0.2
331	N	Q	373	S	N	10.8	4.3
331	N	Q	373	S	P	10.8	0.9
331	N	R	373	S	N	10.8	4.0
331	N	R	373	S	P	10.9	0.6
331	N	S	373	S	N	10.8	4.0
331	N	S	373	S	P	10.8	0.6
331	N	T	373	S	D	11.0	0.6
331	N	T	373	S	E	10.8	0.8
331	N	T	373	S	G	10.8	0.6
331	N	T	373	S	K	11.1	0.8
331	N	T	373	S	N	11.0	5.3
331	N	T	373	S	P	11.0	1.8
331	N	T	373	S	Q	11.2	0.6
331	N	T	373	S	R	11.1	0.6
331	N	V	373	S	K	10.7	0.1
331	N	A	374	F	I	10.7	0.2
331	N	E	374	F	W	10.9	0.4
331	N	I	374	F	W	10.7	0.1
331	N	L	374	F	W	10.8	0.2
331	N	M	374	F	W	10.9	0.1
331	N	T	374	F	W	11.0	0.8
331	N	V	374	F	W	10.7	0.1
331	N	A	375	S	A	10.9	0.1
331	N	A	375	S	E	11.0	0.3
331	N	D	375	S	A	10.8	0.3
331	N	D	375	S	E	11.0	0.5
331	N	E	375	S	A	10.7	1.1
331	N	E	375	S	E	10.8	1.3
331	N	E	375	S	H	10.7	0.1
331	N	G	375	S	A	10.8	0.6
331	N	G	375	S	E	10.9	0.8
331	N	H	375	S	A	10.7	0.1
331	N	H	375	S	E	10.8	0.2
331	N	L	375	S	E	10.7	1.0
331	N	M	375	S	A	10.7	0.8
331	N	M	375	S	E	10.8	0.9
331	N	Q	375	S	A	10.6	0.6
331	N	Q	375	S	E	10.8	0.7
331	N	R	375	S	A	10.7	0.2
331	N	R	375	S	E	10.8	0.4
331	N	S	375	S	A	10.6	0.2
331	N	S	375	S	E	10.8	0.3
331	N	T	375	S	A	10.8	1.5
331	N	T	375	S	E	10.9	1.6
331	N	T	375	S	H	10.8	0.5
331	N	A	376	T	F	10.9	0.9
331	N	A	376	T	H	11.2	0.6
331	N	A	376	T	L	10.9	0.1
331	N	A	376	T	W	10.7	0.8
331	N	A	376	T	Y	10.9	1.2
331	N	C	376	T	H	10.7	0.3
331	N	D	376	T	F	10.8	1.2
331	N	D	376	T	H	11.1	0.8
331	N	D	376	T	I	11.0	0.2
331	N	D	376	T	L	10.9	0.3
331	N	D	376	T	W	10.7	1.0
331	N	D	376	T	Y	10.9	1.4
331	N	E	376	T	F	10.7	1.9
331	N	E	376	T	H	11.0	1.6
331	N	E	376	T	I	10.8	1.0
331	N	E	376	T	L	10.7	1.0
331	N	E	376	T	Y	10.8	2.2
331	N	F	376	T	H	10.8	0.7
331	N	G	376	T	F	10.8	1.5
331	N	G	376	T	H	11.1	1.1
331	N	G	376	T	I	10.9	0.5
331	N	G	376	T	L	10.8	0.6
331	N	G	376	T	Y	10.8	1.7
331	N	H	376	T	F	10.7	0.9
331	N	H	376	T	H	11.0	0.6
331	N	H	376	T	L	10.7	0.0
331	N	H	376	T	Y	10.7	1.2
331	N	I	376	T	H	10.8	1.2
331	N	K	376	T	F	10.7	0.4
331	N	K	376	T	H	11.0	0.1
331	N	K	376	T	Y	10.7	0.7
331	N	L	376	T	H	10.9	1.3
331	N	L	376	T	I	10.7	0.8
331	N	L	376	T	L	10.6	0.8
331	N	L	376	T	Y	10.7	2.0
331	N	M	376	T	F	10.7	1.6
331	N	M	376	T	H	11.0	1.2
331	N	M	376	T	I	10.8	0.7
331	N	M	376	T	L	10.7	0.7
331	N	M	376	T	Y	10.7	1.9
331	N	P	376	T	H	10.9	0.3
331	N	P	376	T	Y	10.7	0.9
331	N	Q	376	T	H	10.9	1.0
331	N	Q	376	T	I	10.8	0.4
331	N	Q	376	T	L	10.7	0.5
331	N	Q	376	T	Y	10.7	1.7
331	N	R	376	T	F	10.7	1.0
331	N	R	376	T	H	11.0	0.7
331	N	R	376	T	I	10.8	0.1
331	N	R	376	T	L	10.7	0.1
331	N	R	376	T	Y	10.7	1.3
331	N	S	376	T	H	11.0	0.7
331	N	S	376	T	I	10.8	0.1
331	N	S	376	T	L	10.7	0.1
331	N	S	376	T	Y	10.7	1.3
331	N	T	376	T	F	10.8	2.3
331	N	T	376	T	H	11.1	1.9
331	N	T	376	T	I	10.9	1.3
331	N	T	376	T	K	10.7	0.3
331	N	T	376	T	L	10.8	1.4
331	N	T	376	T	S	10.9	0.1
331	N	T	376	T	V	10.9	0.2
331	N	T	376	T	W	10.6	2.1
331	N	T	376	T	Y	10.8	2.6
331	N	V	376	T	H	10.8	1.3
331	N	Y	376	T	H	10.7	1.1
331	N	A	378	K	R	11.1	1.3
331	N	D	378	K	R	11.0	1.6
331	N	E	378	K	E	10.9	0.4
331	N	E	378	K	R	10.9	2.3
331	N	E	378	K	V	10.7	0.2
331	N	F	378	K	R	10.7	1.5
331	N	G	378	K	R	11.0	1.9
331	N	H	378	K	R	10.9	1.3
331	N	I	378	K	R	10.7	2.0
331	N	K	378	K	R	10.9	0.8
331	N	L	378	K	E	10.8	0.2
331	N	L	378	K	R	10.8	2.1
331	N	M	378	K	E	10.9	0.1
331	N	M	378	K	R	10.9	2.0
331	N	P	378	K	R	10.8	1.0
331	N	Q	378	K	R	10.9	1.8
331	N	R	378	K	R	10.9	1.4
331	N	S	378	K	R	10.9	1.4
331	N	T	378	K	E	11.0	0.8
331	N	T	378	K	H	10.7	0.7
331	N	T	378	K	L	10.7	0.2
331	N	T	378	K	R	11.0	2.7
331	N	T	378	K	V	10.8	0.6
331	N	V	378	K	R	10.7	2.0
331	N	E	381	G	N	10.9	0.1
331	N	T	381	G	N	11.0	0.4
331	N	E	382	V	L	10.7	0.0
331	N	T	382	V	F	10.7	0.8
331	N	T	382	V	L	10.8	0.4
331	N	A	383	S	C	10.9	1.7
331	N	A	383	S	D	11.4	4.3
331	N	A	383	S	E	11.3	3.7
331	N	A	383	S	N	11.3	1.4
331	N	A	383	S	P	11.1	0.0
331	N	A	383	S	V	11.1	0.5
331	N	C	383	S	D	10.9	4.0
331	N	C	383	S	E	10.8	3.4
331	N	C	383	S	N	10.8	1.1
331	N	D	383	S	C	10.9	2.0
331	N	D	383	S	D	11.3	4.5
331	N	D	383	S	E	11.2	3.9
331	N	D	383	S	L	11.0	0.2
331	N	D	383	S	N	11.2	1.6
331	N	D	383	S	P	11.0	0.2
331	N	D	383	S	V	11.0	0.7
331	N	E	383	S	A	10.7	0.7
331	N	E	383	S	C	10.8	2.7
331	N	E	383	S	D	11.2	5.3
331	N	E	383	S	E	11.1	4.7
331	N	E	383	S	H	10.9	0.7
331	N	E	383	S	L	10.9	1.0
331	N	E	383	S	N	11.1	2.4
331	N	E	383	S	P	10.9	1.0
331	N	E	383	S	T	10.9	0.6
331	N	E	383	S	V	10.9	1.5
331	N	F	383	S	D	11.0	4.4
331	N	F	383	S	E	10.9	3.9
331	N	F	383	S	L	10.7	0.1
331	N	F	383	S	N	10.9	1.5
331	N	F	383	S	P	10.7	0.2
331	N	F	383	S	V	10.7	0.7
331	N	G	383	S	A	10.7	0.2
331	N	G	383	S	C	10.8	2.3
331	N	G	383	S	D	11.3	4.8
331	N	G	383	S	E	11.2	4.2
331	N	G	383	S	H	11.0	0.3
331	N	G	383	S	L	11.0	0.5
331	N	G	383	S	N	11.2	1.9
331	N	G	383	S	P	11.0	0.5
331	N	G	383	S	T	11.0	0.1
331	N	G	383	S	V	11.0	1.0
331	N	H	383	S	C	10.7	1.7
331	N	H	383	S	D	11.2	4.3
331	N	H	383	S	E	11.1	3.7
331	N	H	383	S	N	11.1	1.3
331	N	H	383	S	V	10.9	0.5
331	N	I	383	S	D	10.9	4.9
331	N	I	383	S	E	10.8	4.3
331	N	I	383	S	L	10.7	0.6
331	N	I	383	S	N	10.8	2.0
331	N	I	383	S	T	10.7	0.2
331	N	K	383	S	C	10.7	1.2
331	N	K	383	S	D	11.2	3.8
331	N	K	383	S	E	11.1	3.2
331	N	K	383	S	N	11.1	0.9
331	N	L	383	S	C	10.7	2.5
331	N	L	383	S	D	11.1	5.1
331	N	L	383	S	E	11.0	4.5
331	N	L	383	S	H	10.8	0.5
331	N	L	383	S	L	10.8	0.8
331	N	L	383	S	N	11.0	2.1
331	N	L	383	S	P	10.8	0.8
331	N	L	383	S	T	10.8	0.3
331	N	L	383	S	V	10.8	1.3
331	N	M	383	S	A	10.6	0.4
331	N	M	383	S	C	10.7	2.4
331	N	M	383	S	D	11.2	5.0
331	N	M	383	S	E	11.1	4.4
331	N	M	383	S	H	10.9	0.4
331	N	M	383	S	L	10.9	0.7
331	N	M	383	S	N	11.1	2.0
331	N	M	383	S	P	10.9	0.7
331	N	M	383	S	T	10.9	0.2
331	N	M	383	S	V	10.9	1.2
331	N	P	383	S	C	10.7	1.4
331	N	P	383	S	D	11.1	4.0
331	N	P	383	S	E	11.0	3.4
331	N	P	383	S	N	11.0	1.1
331	N	P	383	S	V	10.8	0.2
331	N	Q	383	S	C	10.7	2.2
331	N	Q	383	S	D	11.1	4.7
331	N	Q	383	S	E	11.0	4.1
331	N	Q	383	S	H	10.8	0.2
331	N	Q	383	S	L	10.9	0.4
331	N	Q	383	S	N	11.0	1.8
331	N	Q	383	S	P	10.8	0.5
331	N	Q	383	S	T	10.9	0.0
331	N	Q	383	S	V	10.8	0.9
331	N	R	383	S	C	10.7	1.8
331	N	R	383	S	D	11.2	4.4
331	N	R	383	S	E	11.1	3.8
331	N	R	383	S	L	10.9	0.1
331	N	R	383	S	N	11.1	1.4
331	N	R	383	S	P	10.9	0.1
331	N	R	383	S	V	10.9	0.6
331	N	S	383	S	C	10.7	1.8
331	N	S	383	S	D	11.1	4.4
331	N	S	383	S	E	11.0	3.8
331	N	S	383	S	L	10.9	0.1
331	N	S	383	S	N	11.0	1.4
331	N	S	383	S	P	10.8	0.1
331	N	S	383	S	V	10.8	0.6
331	N	T	383	S	A	10.7	1.1
331	N	T	383	S	C	10.8	3.1
331	N	T	383	S	D	11.3	5.6
331	N	T	383	S	E	11.2	5.0
331	N	T	383	S	H	11.0	1.1
331	N	T	383	S	I	10.9	0.2
331	N	T	383	S	L	11.0	1.3
331	N	T	383	S	M	10.6	0.8
331	N	T	383	S	N	11.2	2.7
331	N	T	383	S	P	11.0	1.4
331	N	T	383	S	T	11.0	0.9
331	N	T	383	S	V	11.0	1.8
331	N	T	383	S	W	10.7	0.2
331	N	V	383	S	D	10.9	5.0
331	N	V	383	S	E	10.8	4.4
331	N	V	383	S	L	10.7	0.7
331	N	V	383	S	N	10.8	2.1
331	N	V	383	S	T	10.7	0.3
331	N	Y	383	S	D	10.9	4.8
331	N	Y	383	S	E	10.8	4.2
331	N	Y	383	S	N	10.8	1.9
331	N	A	384	P	E	11.0	0.1
331	N	A	384	P	K	11.2	2.1
331	N	A	384	P	L	11.0	0.1
331	N	A	384	P	N	10.7	0.0
331	N	A	384	P	R	11.1	0.8
331	N	C	384	P	K	10.7	1.8
331	N	D	384	P	A	11.1	0.0
331	N	D	384	P	E	10.9	0.3
331	N	D	384	P	K	11.2	2.3
331	N	D	384	P	L	10.9	0.3
331	N	D	384	P	N	10.7	0.3
331	N	D	384	P	R	11.0	1.1
331	N	D	384	P	S	10.9	0.2
331	N	E	384	P	A	11.0	0.8
331	N	E	384	P	E	10.8	1.1
331	N	E	384	P	I	11.0	0.6
331	N	E	384	P	K	11.1	3.1
331	N	E	384	P	L	10.8	1.1
331	N	E	384	P	M	11.0	0.7
331	N	E	384	P	Q	10.8	0.2
331	N	E	384	P	R	10.9	1.8
331	N	E	384	P	S	10.8	1.0
331	N	E	384	P	W	10.9	0.2
331	N	F	384	P	K	10.8	2.2
331	N	F	384	P	R	10.7	1.0
331	N	G	384	P	A	11.1	0.3
331	N	G	384	P	E	10.9	0.6
331	N	G	384	P	I	11.1	0.1
331	N	G	384	P	K	11.2	2.6
331	N	G	384	P	L	10.9	0.6
331	N	G	384	P	M	11.0	0.3
331	N	G	384	P	N	10.6	0.6
331	N	G	384	P	R	11.0	1.4
331	N	G	384	P	S	10.9	0.5
331	N	H	384	P	E	10.8	0.0
331	N	H	384	P	K	11.1	2.0
331	N	H	384	P	L	10.8	0.0
331	N	H	384	P	R	10.9	0.8
331	N	I	384	P	A	10.8	0.4
331	N	I	384	P	I	10.8	0.2
331	N	I	384	P	K	10.8	2.7
331	N	I	384	P	M	10.7	0.4
331	N	I	384	P	R	10.7	1.5
331	N	K	384	P	K	11.0	1.6
331	N	K	384	P	R	10.9	0.3
331	N	L	384	P	A	10.9	0.6
331	N	L	384	P	E	10.7	0.8
331	N	L	384	P	I	11.0	0.3
331	N	L	384	P	K	11.0	2.8
331	N	L	384	P	L	10.7	0.8
331	N	L	384	P	M	10.9	0.5
331	N	L	384	P	R	10.8	1.6
331	N	L	384	P	S	10.7	0.7
331	N	L	384	P	W	10.8	0.0
331	N	M	384	P	A	11.0	0.5
331	N	M	384	P	E	10.8	0.7
331	N	M	384	P	I	11.0	0.2
331	N	M	384	P	K	11.1	2.7
331	N	M	384	P	L	10.8	0.7
331	N	M	384	P	M	11.0	0.4
331	N	M	384	P	R	10.9	1.5
331	N	M	384	P	S	10.8	0.6
331	N	P	384	P	K	11.0	1.8
331	N	P	384	P	R	10.8	0.5
331	N	Q	384	P	A	11.0	0.2
331	N	Q	384	P	E	10.7	0.5
331	N	Q	384	P	I	11.0	0.0
331	N	Q	384	P	K	11.0	2.5
331	N	Q	384	P	L	10.7	0.5
331	N	Q	384	P	M	10.9	0.2
331	N	Q	384	P	R	10.9	1.3
331	N	Q	384	P	S	10.7	0.4
331	N	R	384	P	E	10.8	0.2
331	N	R	384	P	K	11.0	2.1
331	N	R	384	P	L	10.8	0.2
331	N	R	384	P	R	10.9	0.9
331	N	R	384	P	S	10.8	0.1
331	N	S	384	P	E	10.8	0.1
331	N	S	384	P	K	11.0	2.1
331	N	S	384	P	L	10.7	0.1
331	N	S	384	P	R	10.9	0.9
331	N	S	384	P	S	10.7	0.1
331	N	T	384	P	A	11.1	1.1
331	N	T	384	P	E	10.9	1.4
331	N	T	384	P	I	11.1	0.9
331	N	T	384	P	K	11.2	3.4
331	N	T	384	P	L	10.9	1.4
331	N	T	384	P	M	11.1	1.1
331	N	T	384	P	N	10.6	1.4
331	N	T	384	P	Q	10.8	0.6
331	N	T	384	P	R	11.0	2.2
331	N	T	384	P	S	10.9	1.3
331	N	T	384	P	W	11.0	0.6
331	N	T	384	P	Y	11.0	0.3
331	N	V	384	P	A	10.8	0.5
331	N	V	384	P	I	10.8	0.3
331	N	V	384	P	K	10.8	2.8
331	N	V	384	P	M	10.7	0.4
331	N	V	384	P	R	10.7	1.5
331	N	Y	384	P	A	10.7	0.3
331	N	Y	384	P	I	10.7	0.1
331	N	Y	384	P	K	10.8	2.6
331	N	Y	384	P	M	10.6	0.3
331	N	A	385	T	A	11.2	0.6
331	N	A	385	T	D	11.2	3.7
331	N	A	385	T	E	11.3	2.4
331	N	A	385	T	N	11.1	0.1
331	N	C	385	T	A	10.7	0.3
331	N	C	385	T	D	10.7	3.4
331	N	C	385	T	E	10.8	2.1
331	N	D	385	T	A	11.1	0.9
331	N	D	385	T	D	11.1	3.9
331	N	D	385	T	E	11.2	2.6
331	N	D	385	T	H	11.1	0.1
331	N	D	385	T	N	11.1	0.4
331	N	E	385	T	A	11.0	1.6
331	N	E	385	T	D	11.0	4.7
331	N	E	385	T	E	11.1	3.4
331	N	E	385	T	H	10.9	0.9
331	N	E	385	T	N	11.0	1.1
331	N	E	385	T	Q	10.8	0.1
331	N	E	385	T	Y	10.9	0.2
331	N	F	385	T	A	10.8	0.8
331	N	F	385	T	D	10.8	3.9
331	N	F	385	T	E	10.9	2.5
331	N	F	385	T	H	10.7	0.1
331	N	F	385	T	N	10.7	0.3
331	N	G	385	T	A	11.1	1.2
331	N	G	385	T	D	11.1	4.3
331	N	G	385	T	E	11.2	2.9
331	N	G	385	T	H	11.0	0.4
331	N	G	385	T	N	11.1	0.7
331	N	H	385	T	A	11.0	0.6
331	N	H	385	T	D	11.0	3.7
331	N	H	385	T	E	11.1	2.3
331	N	H	385	T	N	11.0	0.1
331	N	I	385	T	A	10.8	1.3
331	N	I	385	T	D	10.7	4.4
331	N	I	385	T	E	10.8	3.0
331	N	I	385	T	H	10.7	0.6
331	N	I	385	T	N	10.7	0.8
331	N	K	385	T	A	11.0	0.1
331	N	K	385	T	D	11.0	3.2
331	N	K	385	T	E	11.1	1.9
331	N	L	385	T	A	10.9	1.4
331	N	L	385	T	D	10.9	4.5
331	N	L	385	T	E	11.0	3.1
331	N	L	385	T	H	10.8	0.7
331	N	L	385	T	N	10.9	0.9
331	N	M	385	T	A	11.0	1.3
331	N	M	385	T	D	11.0	4.4
331	N	M	385	T	E	11.1	3.0
331	N	M	385	T	H	10.9	0.6
331	N	M	385	T	N	11.0	0.8
331	N	P	385	T	A	10.9	0.3
331	N	P	385	T	D	10.9	3.4
331	N	P	385	T	E	11.0	2.1
331	N	Q	385	T	A	11.0	1.1
331	N	Q	385	T	D	10.9	4.2
331	N	Q	385	T	E	11.0	2.8
331	N	Q	385	T	H	10.9	0.3
331	N	Q	385	T	N	10.9	0.6
331	N	R	385	T	A	11.0	0.7
331	N	R	385	T	D	11.0	3.8
331	N	R	385	T	E	11.1	2.4
331	N	R	385	T	N	10.9	0.2
331	N	S	385	T	A	11.0	0.7
331	N	S	385	T	D	10.9	3.8
331	N	S	385	T	E	11.0	2.4
331	N	S	385	T	N	10.9	0.2
331	N	T	385	T	A	11.1	2.0
331	N	T	385	T	D	11.1	5.1
331	N	T	385	T	E	11.2	3.7
331	N	T	385	T	G	10.9	0.3
331	N	T	385	T	H	11.0	1.2
331	N	T	385	T	K	11.0	0.3
331	N	T	385	T	N	11.1	1.5
331	N	T	385	T	Q	10.9	0.5
331	N	T	385	T	S	11.0	0.3
331	N	T	385	T	Y	11.0	0.6
331	N	V	385	T	A	10.8	1.3
331	N	V	385	T	D	10.7	4.4
331	N	V	385	T	E	10.8	3.1
331	N	V	385	T	H	10.7	0.6
331	N	V	385	T	N	10.7	0.8
331	N	Y	385	T	A	10.7	1.2
331	N	Y	385	T	D	10.7	4.3
331	N	Y	385	T	E	10.8	2.9
331	N	Y	385	T	N	10.7	0.7
331	N	A	386	K	A	11.1	0.6
331	N	A	386	K	D	11.1	2.5
331	N	A	386	K	E	11.3	1.8
331	N	A	386	K	N	11.2	0.0
331	N	A	386	K	Q	11.2	0.1
331	N	A	386	K	S	11.1	0.1
331	N	A	386	K	V	10.8	0.2
331	N	C	386	K	E	10.8	1.5
331	N	D	386	K	A	11.1	0.9
331	N	D	386	K	D	11.1	2.7
331	N	D	386	K	E	11.2	2.0
331	N	D	386	K	G	10.9	0.2
331	N	D	386	K	N	11.1	0.3
331	N	D	386	K	Q	11.2	0.3
331	N	D	386	K	S	11.1	0.3
331	N	D	386	K	V	10.8	0.5
331	N	E	386	K	A	10.9	1.6
331	N	E	386	K	D	10.9	3.5
331	N	E	386	K	E	11.1	2.8
331	N	E	386	K	G	10.7	0.9
331	N	E	386	K	H	10.9	0.3
331	N	E	386	K	M	10.9	0.3
331	N	E	386	K	N	11.0	1.0
331	N	E	386	K	Q	11.0	1.1
331	N	E	386	K	S	11.0	1.0
331	N	E	386	K	V	10.7	1.2
331	N	F	386	K	A	10.7	0.8
331	N	F	386	K	D	10.7	2.6
331	N	F	386	K	E	10.9	2.0
331	N	F	386	K	N	10.8	0.2
331	N	F	386	K	Q	10.8	0.2
331	N	F	386	K	S	10.7	0.2
331	N	G	386	K	A	11.0	1.2
331	N	G	386	K	C	10.7	0.1
331	N	G	386	K	D	11.0	3.0
331	N	G	386	K	E	11.2	2.4
331	N	G	386	K	G	10.8	0.5
331	N	G	386	K	N	11.1	0.6
331	N	G	386	K	Q	11.1	0.6
331	N	G	386	K	S	11.0	0.6
331	N	G	386	K	V	10.8	0.8
331	N	H	386	K	A	10.9	0.6
331	N	H	386	K	D	10.9	2.5
331	N	H	386	K	E	11.1	1.8
331	N	H	386	K	Q	11.0	0.0
331	N	H	386	K	S	11.0	0.0
331	N	H	386	K	V	10.7	0.2
331	N	I	386	K	A	10.7	1.3
331	N	I	386	K	D	10.7	3.1
331	N	I	386	K	E	10.8	2.5
331	N	I	386	K	N	10.7	0.7
331	N	I	386	K	Q	10.8	0.7
331	N	I	386	K	S	10.7	0.7
331	N	K	386	K	A	10.9	0.1
331	N	K	386	K	D	10.9	2.0
331	N	K	386	K	E	11.1	1.3
331	N	L	386	K	A	10.8	1.4
331	N	L	386	K	D	10.9	3.3
331	N	L	386	K	E	11.0	2.6
331	N	L	386	K	G	10.7	0.7
331	N	L	386	K	H	10.8	0.1
331	N	L	386	K	M	10.8	0.0
331	N	L	386	K	N	10.9	0.8
331	N	L	386	K	Q	11.0	0.8
331	N	L	386	K	S	10.9	0.8
331	N	M	386	K	A	10.9	1.3
331	N	M	386	K	D	10.9	3.2
331	N	M	386	K	E	11.1	2.5
331	N	M	386	K	G	10.7	0.6
331	N	M	386	K	N	11.0	0.7
331	N	M	386	K	Q	11.0	0.7
331	N	M	386	K	S	11.0	0.7
331	N	M	386	K	V	10.7	0.9
331	N	P	386	K	A	10.8	0.3
331	N	P	386	K	D	10.8	2.2
331	N	P	386	K	E	11.0	1.5
331	N	Q	386	K	A	10.9	1.1
331	N	Q	386	K	D	10.9	2.9
331	N	Q	386	K	E	11.0	2.3
331	N	Q	386	K	G	10.7	0.4
331	N	Q	386	K	N	10.9	0.5
331	N	Q	386	K	Q	11.0	0.5
331	N	Q	386	K	S	10.9	0.5
331	N	R	386	K	A	10.9	0.7
331	N	R	386	K	D	10.9	2.6
331	N	R	386	K	E	11.1	1.9
331	N	R	386	K	G	10.7	0.0
331	N	R	386	K	N	11.0	0.1
331	N	R	386	K	Q	11.0	0.2
331	N	R	386	K	S	10.9	0.1
331	N	R	386	K	V	10.6	0.3
331	N	S	386	K	A	10.9	0.7
331	N	S	386	K	D	10.9	2.6
331	N	S	386	K	E	11.0	1.9
331	N	S	386	K	G	10.7	0.0
331	N	S	386	K	N	10.9	0.1
331	N	S	386	K	Q	11.0	0.1
331	N	S	386	K	S	10.9	0.1
331	N	T	386	K	A	11.0	2.0
331	N	T	386	K	C	10.7	0.9
331	N	T	386	K	D	11.0	3.8
331	N	T	386	K	E	11.2	3.2
331	N	T	386	K	G	10.8	1.3
331	N	T	386	K	H	11.0	0.7
331	N	T	386	K	I	10.7	0.4
331	N	T	386	K	L	10.8	0.3
331	N	T	386	K	M	11.0	0.6
331	N	T	386	K	N	11.1	1.4
331	N	T	386	K	Q	11.1	1.4
331	N	T	386	K	S	11.1	1.4
331	N	T	386	K	T	11.1	0.3
331	N	T	386	K	V	10.8	1.6
331	N	V	386	K	A	10.7	1.3
331	N	V	386	K	D	10.7	3.2
331	N	V	386	K	E	10.8	2.5
331	N	V	386	K	H	10.6	0.0
331	N	V	386	K	N	10.7	0.7
331	N	V	386	K	Q	10.8	0.8
331	N	V	386	K	S	10.7	0.8
331	N	Y	386	K	E	10.8	2.4
331	N	Y	386	K	N	10.7	0.6
331	N	Y	386	K	Q	10.7	0.6
331	N	Y	386	K	S	10.6	0.6
331	N	E	388	N	E	10.6	0.7
331	N	E	388	N	K	10.8	0.5
331	N	E	388	N	V	10.6	0.3
331	N	G	388	N	E	10.7	0.3
331	N	G	388	N	K	10.9	0.0
331	N	L	388	N	K	10.7	0.2
331	N	M	388	N	E	10.6	0.4
331	N	M	388	N	K	10.8	0.1
331	N	T	388	N	A	10.8	0.3
331	N	T	388	N	D	11.1	0.1
331	N	T	388	N	E	10.7	1.1
331	N	T	388	N	K	10.9	0.8
331	N	T	388	N	V	10.7	0.6
331	N	A	390	L	S	10.8	3.7
331	N	A	390	L	T	10.7	6.3
331	N	D	390	L	S	10.7	3.9
331	N	E	390	L	A	10.7	0.4
331	N	E	390	L	E	10.7	0.5
331	N	E	390	L	V	10.7	0.0
331	N	E	390	L	Y	11.0	0.2
331	N	G	390	L	E	10.8	0.1
331	N	G	390	L	S	10.7	4.3
331	N	L	390	L	E	10.6	0.3
331	N	M	390	L	A	10.6	0.1
331	N	M	390	L	E	10.7	0.2
331	N	T	390	L	A	10.7	0.8
331	N	T	390	L	E	10.8	0.9
331	N	T	390	L	S	10.7	5.1
331	N	T	390	L	V	10.8	0.4
331	N	T	390	L	Y	11.1	0.5
331	N	A	391	C	K	11.1	0.1
331	N	A	391	C	N	11.0	6.0
331	N	A	391	C	Q	11.0	0.0
331	N	A	391	C	R	11.0	0.3
331	N	D	391	C	K	11.0	0.3
331	N	D	391	C	N	10.9	6.2
331	N	D	391	C	Q	10.9	0.3
331	N	D	391	C	R	11.0	0.6
331	N	E	391	C	A	10.7	0.4
331	N	E	391	C	D	10.8	0.4
331	N	E	391	C	E	10.9	0.6
331	N	E	391	C	H	10.8	0.3
331	N	E	391	C	K	10.9	1.1
331	N	E	391	C	N	10.8	7.0
331	N	E	391	C	Q	10.8	1.0
331	N	E	391	C	R	10.8	1.3
331	N	E	391	C	V	10.8	0.5
331	N	F	391	C	K	10.7	0.3
331	N	G	391	C	E	11.0	0.2
331	N	G	391	C	K	11.0	0.6
331	N	G	391	C	N	10.9	6.5
331	N	G	391	C	Q	10.9	0.6
331	N	G	391	C	R	10.9	0.9
331	N	G	391	C	V	10.9	0.1
331	N	H	391	C	K	10.9	0.1
331	N	H	391	C	N	10.8	6.0
331	N	H	391	C	Q	10.8	0.0
331	N	H	391	C	R	10.8	0.3
331	N	I	391	C	E	10.7	0.3
331	N	K	391	C	N	10.8	5.5
331	N	L	391	C	A	10.6	0.2
331	N	L	391	C	D	10.7	0.2
331	N	L	391	C	E	10.8	0.4
331	N	L	391	C	H	10.7	0.0
331	N	L	391	C	K	10.8	0.9
331	N	L	391	C	N	10.7	6.7
331	N	L	391	C	Q	10.7	0.8
331	N	L	391	C	R	10.7	1.1
331	N	L	391	C	V	10.7	0.3
331	N	M	391	C	A	10.7	0.1
331	N	M	391	C	D	10.7	0.1
331	N	M	391	C	E	10.9	0.3
331	N	M	391	C	K	10.9	0.8
331	N	M	391	C	N	10.8	6.6
331	N	M	391	C	Q	10.8	0.7
331	N	M	391	C	R	10.8	1.0
331	N	M	391	C	V	10.8	0.2
331	N	P	391	C	N	10.7	5.7
331	N	P	391	C	R	10.7	0.0
331	N	Q	391	C	E	10.9	0.1
331	N	Q	391	C	K	10.8	0.5
331	N	Q	391	C	N	10.7	6.4
331	N	Q	391	C	Q	10.7	0.5
331	N	Q	391	C	R	10.8	0.8
331	N	R	391	C	K	10.9	0.2
331	N	R	391	C	N	10.8	6.1
331	N	R	391	C	Q	10.8	0.1
331	N	R	391	C	R	10.8	0.4
331	N	S	391	C	K	10.8	0.2
331	N	S	391	C	N	10.7	6.1
331	N	S	391	C	Q	10.7	0.1
331	N	S	391	C	R	10.8	0.4
331	N	T	391	C	A	10.8	0.8
331	N	T	391	C	D	10.8	0.7
331	N	T	391	C	E	11.0	1.0
331	N	T	391	C	H	10.8	0.6
331	N	T	391	C	K	11.0	1.4
331	N	T	391	C	L	10.8	0.1
331	N	T	391	C	N	10.9	7.3
331	N	T	391	C	Q	10.9	1.4
331	N	T	391	C	R	10.9	1.7
331	N	T	391	C	S	10.8	0.1
331	N	T	391	C	T	10.7	0.1
331	N	T	391	C	V	10.9	0.9
331	N	V	391	C	E	10.7	0.3
331	N	A	392	F	G	10.7	0.4
331	N	A	392	F	I	10.9	2.9
331	N	A	392	F	L	10.9	1.2
331	N	A	392	F	P	10.8	0.3
331	N	A	392	F	V	11.1	1.0
331	N	D	392	F	G	10.7	0.7
331	N	D	392	F	I	10.9	3.1
331	N	D	392	F	L	10.9	1.5
331	N	D	392	F	P	10.7	0.5
331	N	D	392	F	V	11.0	1.2
331	N	E	392	F	C	10.7	0.7
331	N	E	392	F	I	10.8	3.9
331	N	E	392	F	L	10.7	2.2
331	N	E	392	F	T	10.8	0.3
331	N	E	392	F	V	10.9	2.0
331	N	F	392	F	V	10.7	1.1
331	N	G	392	F	C	10.8	0.3
331	N	G	392	F	G	10.6	1.0
331	N	G	392	F	I	10.8	3.4
331	N	G	392	F	L	10.8	1.8
331	N	G	392	F	P	10.7	0.8
331	N	G	392	F	V	11.0	1.5
331	N	H	392	F	I	10.7	2.9
331	N	H	392	F	L	10.7	1.2
331	N	H	392	F	V	10.9	0.9
331	N	K	392	F	I	10.7	2.4
331	N	K	392	F	L	10.7	0.7
331	N	K	392	F	V	10.9	0.5
331	N	L	392	F	I	10.7	3.7
331	N	L	392	F	L	10.7	2.0
331	N	L	392	F	T	10.7	0.1
331	N	L	392	F	V	10.8	1.7
331	N	M	392	F	C	10.7	0.4
331	N	M	392	F	I	10.7	3.6
331	N	M	392	F	L	10.7	1.9
331	N	M	392	F	V	10.9	1.6
331	N	P	392	F	I	10.7	2.6
331	N	P	392	F	L	10.7	0.9
331	N	P	392	F	V	10.8	0.7
331	N	Q	392	F	I	10.7	3.3
331	N	Q	392	F	L	10.7	1.7
331	N	Q	392	F	V	10.8	1.4
331	N	R	392	F	I	10.7	3.0
331	N	R	392	F	L	10.7	1.3
331	N	R	392	F	V	10.9	1.1
331	N	S	392	F	I	10.7	3.0
331	N	S	392	F	L	10.7	1.3
331	N	S	392	F	V	10.8	1.0
331	N	T	392	F	C	10.8	1.1
331	N	T	392	F	G	10.6	1.8
331	N	T	392	F	I	10.8	4.2
331	N	T	392	F	L	10.8	2.6
331	N	T	392	F	M	10.6	0.6
331	N	T	392	F	P	10.7	1.6
331	N	T	392	F	T	10.9	0.6
331	N	T	392	F	V	11.0	2.3
331	N	A	393	T	A	11.1	1.0
331	N	A	393	T	K	11.1	0.1
331	N	A	393	T	L	10.9	0.1
331	N	A	393	T	Q	10.9	0.3
331	N	A	393	T	V	10.8	0.1
331	N	D	393	T	A	11.1	1.2
331	N	D	393	T	D	10.9	0.1
[truncated: 548,806 more rows]
